# Supplementary material for: Evaluating the Implementation of a Multicomponent Intervention Consisting of Education and Feedback on Reducing Benzodiazepine Prescriptions by General Practitioners: BENZORED Hybrid Type I Cluster Randomized Controlled Trial
Source: Int J Environ Res Public Health. 2021 Jul 28;18(15):7964. doi: 10.3390/ijerph18157964 (PMC8345522; doi:10.3390/ijerph18157964)
Supplement: Supplementary file 1 [file ijerph-18-07964-s001.zip]

Archive with 1 entries (1 files):
- ijerph-1239819-supplementary.pdf
